# Supplementary material for: Comparison of the Incidence of Postoperative Acute Kidney Injury Following the Administration of Remimazolam or Sevoflurane in Elderly Patients Undergoing Total Knee Arthroplasty: A Randomized Controlled Trial
Source: J Pers Med. 2023 May 1;13(5):789. doi: 10.3390/jpm13050789 (PMC10223479; doi:10.3390/jpm13050789)
Supplement: Supplementary file 1 [file jpm-13-00789-s001.zip]

Archive with 2 entries (2 files):
- supplementary figure S1 LFT extu RMMZ AKI.tif
- supplementary table 1 2 3_RMMZ AKI.pdf
